# Supplementary material for: Strategies for streamlining uterine topographic classification in placenta accreta spectrum
Source: AJOG Glob Rep. 2026 Mar 26;6(2):100636. doi: 10.1016/j.xagr.2026.100636 (PMC13126007; doi:10.1016/j.xagr.2026.100636)
Supplement: Supplementary file 3 [file mmc3.zip]

Archive with 1 entries (1 files):
- Surgical Staging - Video 1.mp4
